# Supplementary material for: Tetra­amminepalladium(II) dichloride ammonia tetra­solvate
Source: Acta Crystallogr Sect E Struct Rep Online. 2014 Jun 7;70(Pt 7):i32. doi: 10.1107/S1600536814012355 (PMC4120636; doi:10.1107/S1600536814012355)
Supplement: Supplementary file 2 [file e-70-00i32-Isup2.hkl]

# 
# h,k,l, Fc-squared, Fo-squared, sigma(Fo-squared) and status flag 
# 
data_I
_shelx_title ' ' 
_shelx_refln_list_code          4 
_shelx_F_calc_maximum      145.44 
_exptl_crystal_F_000       320.00 
_reflns_d_resolution_high  0.8203 
 
loop_ 
 _symmetry_equiv_pos_as_xyz 
 'x, y, z' 
 '-x+1/2, y+1/2, -z+1/2' 
 '-x, -y, -z' 
 'x-1/2, -y-1/2, z-1/2' 
 
_cell_length_a     7.6856 
_cell_length_b    10.1505 
_cell_length_c     8.7170 
_cell_angle_alpha  90.000 
_cell_angle_beta  100.384 
_cell_angle_gamma  90.000 
 
_shelx_F_squared_multiplier     1.000 
 
loop_ 
 _refln_index_h 
 _refln_index_k 
 _refln_index_l 
 _refln_F_squared_calc 
 _refln_F_squared_meas 
 _refln_F_squared_sigma 
 _refln_observed_status 
   2   0   0    13130.03    13251.67    398.09 o 
   4   0   0     2421.10     2403.37    102.76 o 
   6   0   0      736.23      782.16     59.45 o 
   8   0   0     1365.18     1400.84    107.43 o 
   1   1   0     5820.27     6106.87    133.98 o 
   2   1   0     4223.02     4633.76    107.20 o 
   3   1   0     6049.57     6129.24    118.75 o 
   4   1   0      529.95      543.68     20.87 o 
   5   1   0     3585.42     3807.71     82.52 o 
   6   1   0      125.98      153.97     14.57 o 
   7   1   0     2166.28     2234.03     86.05 o 
   8   1   0       51.13       63.27     19.75 o 
   9   1   0      257.46      228.20     24.60 o 
   0   2   0     5191.97     4607.60    145.22 o 
   1   2   0      254.98      187.82     22.82 o 
   2   2   0     4093.84     4118.78    103.64 o 
   3   2   0     1862.08     1797.53     44.83 o 
   4   2   0     6494.15     6686.01    133.78 o 
   5   2   0       54.99       55.72      7.09 o 
   6   2   0     1995.99     2122.33     76.02 o 
   7   2   0      184.84      204.71     21.30 o 
   8   2   0      747.19      688.30     80.89 o 
   9   2   0      170.02      173.88     38.22 o 
   1   3   0    21152.04    21042.99    441.60 o 
   2   3   0        1.09        2.55      1.35 o 
   3   3   0     8496.18     8280.60    239.23 o 
   4   3   0      134.09      137.63      9.03 o 
   5   3   0      730.29      760.69     25.67 o 
   6   3   0        2.72        6.01      3.19 o 
   7   3   0      514.28      475.47     25.70 o 
   8   3   0        4.82        1.21     15.92 o 
   0   4   0     1615.38     1579.81     48.86 o 
   1   4   0      519.09      539.80     16.73 o 
   2   4   0     4649.67     4293.50    127.59 o 
   3   4   0      391.91      377.11     27.71 o 
   4   4   0     4615.64     4783.44    130.83 o 
   5   4   0      460.54      436.59     16.39 o 
   6   4   0     2450.35     2512.49     83.41 o 
   7   4   0      134.39      145.61     40.34 o 
   8   4   0      678.09      534.81     63.91 o 
   1   5   0     3354.62     3338.43     63.33 o 
   2   5   0     1757.11     1825.36     42.53 o 
   3   5   0     2192.24     2361.20     77.64 o 
   4   5   0       70.79       81.31     13.43 o 
   5   5   0     2384.03     1940.78    186.47 o 
   6   5   0       91.80       70.60      7.02 o 
   7   5   0     1087.57     1045.21     87.47 o 
   8   5   0      178.57      178.55     38.22 o 
   0   6   0    12609.87    12349.29    284.18 o 
   1   6   0       81.96       79.76      7.16 o 
   2   6   0     6557.74     6514.24    116.91 o 
   3   6   0       53.67       55.61      5.63 o 
   4   6   0      521.81      573.89     39.34 o 
   5   6   0       36.67       35.46     14.86 o 
   6   6   0      685.02      661.99     72.82 o 
   7   6   0        4.58       -8.20     32.70 o 
   8   6   0      739.09      545.01     67.09 o 
   1   7   0     1690.53     1699.55     43.26 o 
   2   7   0      791.17      763.99     25.64 o 
   3   7   0     2014.17     1981.68    132.27 o 
   4   7   0      189.16      195.33     35.88 o 
   5   7   0     2873.35     3258.78    177.92 o 
   6   7   0       15.14        7.86      7.86 o 
   7   7   0     1099.15     1207.84    110.83 o 
   0   8   0      770.00      737.77     39.48 o 
   1   8   0      103.76      118.06      8.99 o 
   2   8   0     1843.39     1797.14     78.34 o 
   3   8   0      301.62      310.37     20.05 o 
   4   8   0     1365.79     1331.20    101.06 o 
   5   8   0       30.33       34.82     17.83 o 
   6   8   0      959.01      885.13     92.14 o 
   1   9   0     3712.50     3773.20     79.51 o 
   2   9   0       89.66       76.63     12.01 o 
   3   9   0     1578.08     1503.11    199.89 o 
   4   9   0       34.59       87.90     26.75 o 
   5   9   0      312.51      287.47     49.89 o 
   6   9   0        5.81       10.62     10.83 o 
   0  10   0      324.55      327.96     28.17 o 
   1  10   0        4.81        8.67      4.13 o 
   2  10   0     1017.83     1029.54     60.83 o 
   3  10   0      253.62      254.56     42.25 o 
   4  10   0     1617.97     1752.64    129.30 o 
   5  10   0       42.86       66.67     22.93 o 
   1  11   0      749.76      729.95     46.88 o 
   2  11   0      280.65      314.01     46.92 o 
   3  11   0      669.01      680.25     76.86 o 
   4  11   0       44.12       45.65     21.02 o 
   0  12   0     2324.38     2485.11    142.67 o 
   1  12   0        4.29        6.58      8.60 o 
   2  12   0      961.35      959.85     79.40 o 
  -9   0   1     1433.48     1404.02    109.13 o 
  -7   0   1     2905.78     2962.82    140.13 o 
  -5   0   1     2017.40     2004.39     68.46 o 
  -3   0   1      281.62      280.06     16.51 o 
  -1   0   1     4671.27     4619.70    144.16 o 
   1   0   1    12942.11    12962.29    387.68 o 
   3   0   1     8196.03     8214.57    272.18 o 
   5   0   1     4520.86     4812.06    189.38 o 
   7   0   1      576.80      625.73     69.32 o 
   9   0   1      195.17      171.91     28.13 o 
  -9   1   1       81.52       27.46     14.22 o 
  -8   1   1      355.78      388.53     49.68 o 
  -7   1   1      124.69      112.06     15.91 o 
  -6   1   1     1191.28     1186.96     37.92 o 
  -5   1   1     1785.18     1841.57     51.34 o 
  -4   1   1     2443.80     2467.69     46.35 o 
  -3   1   1       78.43       67.53      5.12 o 
  -2   1   1    14070.79    13771.12    204.11 o 
  -1   1   1      308.25      389.59     24.20 o 
   0   1   1     7279.17     7456.19    228.45 o 
   1   1   1      137.31      159.95     23.14 o 
   2   1   1     6914.96     6986.83    199.57 o 
   3   1   1      327.98      330.96     20.48 o 
   4   1   1     1844.65     1849.52     57.26 o 
   5   1   1      229.14      242.27     15.59 o 
   6   1   1     3820.67     3888.92    105.79 o 
   7   1   1      296.42      303.16     29.59 o 
   8   1   1     1717.84     1696.61    114.01 o 
  -9   2   1      453.38      349.04     49.68 o 
  -8   2   1        0.07       -2.34      7.64 o 
  -7   2   1      290.75      299.86     21.56 o 
  -6   2   1      465.54      472.78     31.09 o 
  -5   2   1     2550.54     2580.95     66.59 o 
  -4   2   1      822.98      835.12     29.40 o 
  -3   2   1     5743.80     6011.90    138.21 o 
  -2   2   1     1672.29     1587.41     38.36 o 
  -1   2   1     8597.80     8509.68    267.09 o 
   0   2   1     1647.90     1877.13     41.02 o 
   1   2   1     6531.10     6339.68    147.87 o 
   2   2   1      269.39      272.25     18.59 o 
   3   2   1     4588.29     4772.87    120.53 o 
   4   2   1     1391.19     1504.66     43.88 o 
   5   2   1     3095.30     3083.19     68.23 o 
   6   2   1      481.41      532.13     28.32 o 
   7   2   1     1950.24     1971.03     65.02 o 
   8   2   1        0.11       -1.84      3.98 o 
  -9   3   1        0.08      -13.38     13.38 o 
  -8   3   1     1674.27     1483.85    104.67 o 
  -7   3   1        2.16        2.12      4.37 o 
  -6   3   1     2159.50     2142.73     80.40 o 
  -5   3   1       22.05       13.36      3.38 o 
  -4   3   1     1434.01     1504.76     55.76 o 
  -3   3   1      163.08      150.98     11.23 o 
  -2   3   1      235.27      249.40     16.90 o 
  -1   3   1       19.22       17.79      3.05 o 
   0   3   1     1174.51     1141.01     23.65 o 
   1   3   1     1245.00     1337.56     36.15 o 
   2   3   1    15000.83    15500.68    338.91 o 
   3   3   1       48.40       52.83     10.09 o 
   4   3   1     6982.74     7132.55    186.38 o 
   5   3   1       14.39       10.65      3.64 o 
   6   3   1      826.24      826.80     34.51 o 
   7   3   1       27.85       30.09      7.82 o 
   8   3   1      193.54      134.82     32.06 o 
  -8   4   1       38.52       35.28     12.55 o 
  -7   4   1      280.14      287.29     20.75 o 
  -6   4   1       84.17       68.29      7.85 o 
  -5   4   1     1765.26     1899.77    112.10 o 
  -4   4   1      823.16      841.76     42.52 o 
  -3   4   1     6263.52     6259.66    159.44 o 
  -2   4   1       32.42       34.06      7.85 o 
  -1   4   1     5770.88     5525.58     82.17 o 
   0   4   1      776.13      792.22     20.16 o 
   1   4   1     3882.20     3719.67     70.36 o 
   2   4   1      379.07      380.73     18.39 o 
   3   4   1     2326.39     2330.43     80.45 o 
   4   4   1      457.15      485.12     27.78 o 
   5   4   1     1880.67     1800.47     65.47 o 
   6   4   1      510.06      521.35     32.91 o 
   7   4   1     1963.27     2098.71    135.03 o 
   8   4   1        7.41       24.84     19.53 o 
  -8   5   1      484.90      439.26     56.48 o 
  -7   5   1      109.93      107.41     19.12 o 
  -6   5   1      761.73      789.35     50.09 o 
  -5   5   1      980.71      929.48    170.06 o 
  -4   5   1     2192.14     2153.80     79.73 o 
  -3   5   1      388.50      407.27     28.44 o 
  -2   5   1     4432.29     4163.33    105.08 o 
  -1   5   1      808.69      786.23     20.50 o 
   0   5   1     7077.19     6867.73    104.19 o 
   1   5   1        1.69        4.88      1.92 o 
   2   5   1     2002.80     2030.77     48.41 o 
   3   5   1        4.30        3.71      2.24 o 
   4   5   1     2293.75     2344.38     56.91 o 
   5   5   1      512.56      519.49     29.22 o 
   6   5   1     1979.12     1981.09     70.46 o 
   7   5   1      119.20      109.34     29.09 o 
   8   5   1     1387.33     1253.28    108.28 o 
  -8   6   1        1.94       -2.97     17.83 o 
  -7   6   1     2462.42     2738.61    168.58 o 
  -6   6   1        0.06        7.01      9.77 o 
  -5   6   1      847.81      848.61     76.86 o 
  -4   6   1        0.03        4.22      5.02 o 
  -3   6   1      194.81      195.70     27.33 o 
  -2   6   1      179.84      180.62     11.13 o 
  -1   6   1     1133.56     1155.19     27.97 o 
   0   6   1      230.63      214.94     11.42 o 
   1   6   1     4917.35     4785.85     81.45 o 
   2   6   1       96.86      104.61     11.34 o 
   3   6   1     4536.33     4559.43    144.63 o 
   4   6   1        1.90        1.36      3.51 o 
   5   6   1     2061.20     1919.09     53.82 o 
   6   6   1       13.82       25.69     12.95 o 
   7   6   1      490.26      366.24     53.50 o 
  -7   7   1       56.92       49.26     16.77 o 
  -6   7   1      490.83      582.80     69.85 o 
  -5   7   1      433.79      420.80     54.99 o 
  -4   7   1     2128.66     2360.49    137.79 o 
  -3   7   1       11.12        5.54      8.92 o 
  -2   7   1     3240.55     3184.25     70.67 o 
  -1   7   1      217.34      230.23     11.94 o 
   0   7   1     3870.44     3915.03     79.55 o 
   1   7   1       61.64       77.71      7.90 o 
   2   7   1      546.15      539.91     28.12 o 
   3   7   1       10.71        9.04      8.28 o 
   4   7   1     1139.80     1096.35     43.61 o 
   5   7   1      111.25       95.75      9.55 o 
  -7   8   1      443.23      571.54     76.64 o 
  -6   8   1      147.91      171.76     40.55 o 
  -5   8   1      788.22      807.00     82.80 o 
  -4   8   1      429.56      417.62     55.63 o 
  -3   8   1     2170.38     2294.03    133.97 o 
  -2   8   1       30.29       26.72      6.11 o 
  -1   8   1     1879.03     1887.76     43.07 o 
   0   8   1      380.90      382.47     19.56 o 
   1   8   1     1946.08     1997.46     51.74 o 
   2   8   1       85.05       78.51      9.87 o 
   3   8   1     1709.94     1766.89     65.66 o 
   4   8   1      363.39      338.68     26.54 o 
  -6   9   1      911.96      960.92     99.15 o 
  -5   9   1        1.76       -3.40     16.98 o 
  -4   9   1      649.21      684.49     74.31 o 
  -3   9   1        5.86        0.42      8.49 o 
  -2   9   1      124.15      115.42     15.11 o 
  -1   9   1      272.19      288.59     19.50 o 
   0   9   1      992.93      947.23     30.95 o 
   1   9   1       98.22       97.62     11.61 o 
   2   9   1     3009.42     2997.94    117.94 o 
   3   9   1       54.61       43.26      8.21 o 
   4   9   1     2525.89     2612.50    160.08 o 
  -5  10   1      643.27      727.17     85.77 o 
  -4  10   1       46.59       60.08     21.02 o 
  -3  10   1     2042.64     2326.73    146.28 o 
  -2  10   1        4.42        4.03     12.53 o 
  -1  10   1     1591.54     1583.00    105.31 o 
   0  10   1      235.92      241.78     20.08 o 
   1  10   1      722.75      669.25     36.97 o 
   2  10   1       77.46       66.07     10.59 o 
   3  10   1      431.93      478.55     61.15 o 
  -4  11   1      579.09      516.34     69.21 o 
  -3  11   1       27.08       26.11     16.56 o 
  -2  11   1     1009.45     1029.93     90.87 o 
  -1  11   1       57.11       57.75     17.83 o 
   0  11   1     1067.34     1112.25     68.58 o 
   1  11   1       94.99       97.08     13.74 o 
   2  11   1      819.65      866.66     58.40 o 
   3  11   1       38.66       26.96     16.98 o 
  -2  12   1       32.54       22.93     13.16 o 
  -1  12   1      386.45      358.17     52.44 o 
   0  12   1      164.95      177.28     33.12 o 
   1  12   1     1052.63      935.02     84.29 o 
  -8   0   2      834.34      782.37     70.49 o 
  -6   0   2     2800.77     2953.69    132.27 o 
  -4   0   2     4091.15     4100.13    108.09 o 
  -2   0   2      414.84      369.00     26.33 o 
   0   0   2      357.86      305.30     19.75 o 
   2   0   2      477.27      462.16     25.06 o 
   4   0   2     5533.96     5675.52    151.70 o 
   6   0   2     4182.17     4255.40    531.63 o 
   8   0   2     1314.63     1385.95     77.49 o 
  -9   1   2     1119.69      927.10    174.63 o 
  -8   1   2      278.83      257.82     27.52 o 
  -7   1   2     1773.14     1796.01     58.45 o 
  -6   1   2       22.13       22.01      4.50 o 
  -5   1   2      511.81      516.69     20.17 o 
  -4   1   2       23.61       30.20      4.21 o 
  -3   1   2     3029.58     2954.46     51.33 o 
  -2   1   2      277.47      342.61     17.34 o 
  -1   1   2     6115.48     6109.71    201.27 o 
   0   1   2       32.83       30.66      4.85 o 
   1   1   2     8293.73     8522.80    213.59 o 
   2   1   2     1390.89     1451.37     67.94 o 
   3   1   2     2997.88     2995.15     73.64 o 
   4   1   2     1616.95     1680.97     59.23 o 
   5   1   2     1298.90     1348.13     38.30 o 
   6   1   2        3.13        1.41      4.20 o 
   7   1   2     1020.90     1103.78     51.53 o 
   8   1   2      205.39      218.49     20.47 o 
  -9   2   2       34.48       33.33     13.16 o 
  -8   2   2     1157.87     1077.97     60.23 o 
  -7   2   2      524.42      563.95     29.11 o 
  -6   2   2     1170.56     1210.84     50.71 o 
  -5   2   2       84.46       88.72      7.00 o 
  -4   2   2     2319.73     2277.81     46.18 o 
  -3   2   2      743.45      728.76     23.54 o 
  -2   2   2     2213.23     2128.28     45.62 o 
  -1   2   2     1339.74     1470.90     68.15 o 
   0   2   2     7460.74     7629.25    227.92 o 
   1   2   2     3600.00     3556.53    147.03 o 
   2   2   2     4936.82     5140.75    121.81 o 
   3   2   2      379.16      438.00     40.34 o 
   4   2   2     2675.25     2722.32     93.68 o 
   5   2   2      142.33      129.06     11.85 o 
   6   2   2      619.74      663.95     30.01 o 
   7   2   2       82.18       70.32     13.85 o 
   8   2   2     1072.58     1163.65     55.70 o 
  -9   3   2      183.69      142.07     21.99 o 
  -8   3   2       13.01        8.49      5.75 o 
  -7   3   2     1107.92     1077.58     41.06 o 
  -6   3   2       48.91       49.34      8.77 o 
  -5   3   2     4493.03     4434.67     84.99 o 
  -4   3   2        0.05        1.51      2.55 o 
  -3   3   2     4348.75     4466.03    103.07 o 
  -2   3   2      350.10      334.46     27.81 o 
  -1   3   2      262.90      292.65     30.68 o 
   0   3   2       76.64       75.41      7.72 o 
   1   3   2       56.97       56.85      7.16 o 
   2   3   2       16.74       23.99      7.51 o 
   3   3   2     3270.60     3309.12    153.40 o 
   4   3   2       20.77       19.53      7.71 o 
   5   3   2     3583.26     3485.88     92.78 o 
   6   3   2        4.53        8.06      4.69 o 
   7   3   2     2012.52     2000.00    144.05 o 
   8   3   2        5.91        6.76      8.81 o 
  -8   4   2      936.35      858.76     64.65 o 
  -7   4   2      197.54      178.06     22.29 o 
  -6   4   2      758.85      717.31     45.97 o 
  -5   4   2       46.51       46.50     13.16 o 
  -4   4   2     1153.25     1149.26     49.31 o 
  -3   4   2     1101.65     1094.20     67.30 o 
  -2   4   2     2824.38     2776.61     60.26 o 
  -1   4   2       11.78       13.21      2.51 o 
   0   4   2     4916.52     4756.49     86.48 o 
   1   4   2      617.37      651.96     26.91 o 
   2   4   2     5730.83     5736.10    130.55 o 
   3   4   2     1651.41     1687.87     97.77 o 
   4   4   2     1262.94     1297.27     98.73 o 
   5   4   2       26.93       11.94      8.28 o 
   6   4   2      517.00      508.49     34.43 o 
   7   4   2        3.47      -13.66     13.66 o 
   8   4   2      758.91      792.28     84.92 o 
  -8   5   2      217.82      133.73     21.91 o 
  -7   5   2     1058.84     1051.37     93.21 o 
  -6   5   2      210.16      203.61     37.79 o 
  -5   5   2     1109.37     1165.81     87.26 o 
  -4   5   2      144.22      117.83      9.43 o 
  -3   5   2     1536.41     1575.21     51.73 o 
  -2   5   2      111.11      113.38      9.03 o 
  -1   5   2     5186.60     5098.78    107.44 o 
   0   5   2      358.12      366.82     16.98 o 
   1   5   2     3588.67     3424.68     82.41 o 
   2   5   2      609.29      624.79     26.72 o 
   3   5   2     2008.24     1929.06     56.61 o 
   4   5   2      673.62      651.71     44.73 o 
   5   5   2     1253.07     1247.94     67.64 o 
   6   5   2       25.98       26.84     11.48 o 
   7   5   2      818.80      884.40     63.18 o 
  -8   6   2      571.89      616.13     77.49 o 
  -7   6   2        0.00      -16.14     16.14 o 
  -6   6   2     2072.79     2192.12    139.06 o 
  -5   6   2       14.52       10.15      6.79 o 
  -4   6   2     2168.28     2254.09     83.67 o 
  -3   6   2      131.21      123.21     15.59 o 
  -2   6   2     1661.68     1597.71     65.79 o 
  -1   6   2       23.19       16.59      4.88 o 
   0   6   2       90.25       86.89      8.48 o 
   1   6   2        0.38        1.93      2.86 o 
   2   6   2      474.98      450.10     21.87 o 
   3   6   2      108.57      109.36     14.97 o 
   4   6   2     1978.45     1957.66     73.47 o 
   5   6   2        5.43        5.39      3.28 o 
   6   6   2     3273.61     3300.05     94.60 o 
   7   6   2        0.48        9.69      6.16 o 
  -7   7   2      563.90      629.72     77.71 o 
  -6   7   2        2.85      -18.68     18.68 o 
  -5   7   2      428.79      576.43     64.76 o 
  -4   7   2       28.66       20.41      6.62 o 
  -3   7   2      563.12      482.52     44.27 o 
  -2   7   2       80.00       89.93     11.02 o 
  -1   7   2     3900.44     4048.11     96.14 o 
   0   7   2        7.57        4.95      4.09 o 
   1   7   2     2886.39     2813.79     76.10 o 
   2   7   2      403.60      393.63     28.40 o 
   3   7   2     1380.22     1380.62     58.64 o 
   4   7   2      645.93      657.86     37.47 o 
   5   7   2      545.93      517.18     32.96 o 
   6   7   2        8.72       -2.34     11.68 o 
   7   7   2      379.93      304.03     56.90 o 
  -7   8   2      291.50      345.86     58.39 o 
  -6   8   2      843.07      950.10     94.48 o 
  -5   8   2       69.50       82.38     24.42 o 
  -4   8   2     1003.52     1017.61     88.32 o 
  -3   8   2      490.26      526.75     58.60 o 
  -2   8   2     1627.17     1631.58     88.64 o 
  -1   8   2      272.05      271.94     42.46 o 
   0   8   2     1624.58     1612.12     46.83 o 
   1   8   2      132.80      132.20     14.26 o 
   2   8   2     2377.89     2333.41     84.66 o 
   3   8   2      330.89      343.91     27.34 o 
   4   8   2      832.64      757.25     47.45 o 
   5   8   2        2.67        8.49     12.74 o 
   6   8   2      687.26      756.04     87.90 o 
  -6   9   2        0.16       -5.52     15.50 o 
  -5   9   2     2169.07     2475.14    161.36 o 
  -4   9   2       95.21       87.68     25.05 o 
  -3   9   2     1363.04     1463.26    106.58 o 
  -2   9   2       42.86       32.70     11.68 o 
  -1   9   2      154.54      151.35     40.45 o 
   0   9   2       18.28       15.21      5.87 o 
   1   9   2      122.52      147.56     18.92 o 
   2   9   2       58.84       41.91     11.03 o 
   3   9   2     1150.83     1181.14     57.22 o 
   4   9   2       57.44       40.55     18.26 o 
   5   9   2     1476.56     1390.01    120.17 o 
  -5  10   2        0.00       11.04      8.07 o 
  -4  10   2      331.26      348.19     55.20 o 
  -3  10   2      128.63      143.31     33.33 o 
  -2  10   2      951.28      961.99     85.14 o 
  -1  10   2       78.63       81.74     22.08 o 
   0  10   2     1722.11     1716.36     75.43 o 
   1  10   2      239.01      225.04     24.75 o 
   2  10   2     1646.35     1691.82     75.48 o 
   3  10   2      156.51      108.28     30.36 o 
   4  10   2      375.74      327.60     55.41 o 
  -4  11   2        4.38       19.32     10.62 o 
  -3  11   2      684.24      768.36     82.80 o 
  -2  11   2      183.72      254.99     45.01 o 
  -1  11   2      999.16     1063.90     89.38 o 
   0  11   2       38.80       24.03     10.83 o 
   1  11   2      952.02      967.56     60.30 o 
   2  11   2       76.94       62.21     22.08 o 
   3  11   2      667.56      717.83     81.10 o 
  -1  12   2       51.87       51.17     18.05 o 
   0  12   2      187.81      254.77     41.61 o 
   1  12   2       25.82        8.70     15.92 o 
  -9   0   3      873.58      820.59     71.34 o 
  -7   0   3      539.53      565.38     51.70 o 
  -5   0   3     3070.34     3254.11    136.73 o 
  -3   0   3    10318.36     9677.41    221.66 o 
   1   0   3     1669.15     1756.25     81.53 o 
   5   0   3     1207.49     1202.84     61.96 o 
   7   0   3     1794.76     1875.95     90.34 o 
  -9   1   3       24.00       15.26     10.42 o 
  -8   1   3     2196.97     2118.95     69.22 o 
  -7   1   3        4.71        8.27      3.72 o 
  -6   1   3     2970.85     2993.49     66.70 o 
  -5   1   3      524.03      524.03     20.17 o 
  -4   1   3     1852.67     1766.17     62.13 o 
  -3   1   3     1249.03     1269.00     37.99 o 
  -2   1   3     2927.44     2946.59     81.90 o 
  -1   1   3      816.74      891.02     56.37 o 
   0   1   3     1213.89     1248.71     47.66 o 
   1   1   3     1454.72     1596.97    131.63 o 
   2   1   3     4243.58     4297.00    118.79 o 
   3   1   3        3.07       17.38      7.34 o 
   4   1   3     2011.00     2074.98     80.58 o 
   5   1   3      546.00      561.05     32.58 o 
   6   1   3     1340.39     1329.63     56.09 o 
   7   1   3       35.06       31.00      9.62 o 
   8   1   3      151.96      144.47     20.37 o 
  -9   2   3     1091.61     1050.73     93.21 o 
  -8   2   3        0.96        7.16      3.92 o 
  -7   2   3     1886.72     1890.56     77.28 o 
  -6   2   3      402.13      405.03     18.52 o 
  -5   2   3     3696.61     3807.10     66.58 o 
  -4   2   3     1238.46     1243.51     34.92 o 
  -3   2   3     1395.99     1441.04     49.07 o 
  -2   2   3       87.45      109.34     17.83 o 
  -1   2   3     1640.14     1561.13     69.85 o 
   0   2   3        1.42       10.70      3.33 o 
   1   2   3     2476.81     2445.75     63.27 o 
   2   2   3      537.18      510.76     29.68 o 
   3   2   3     3544.09     3414.83    136.22 o 
   4   2   3       31.30       31.51      7.62 o 
   5   2   3     1184.19     1198.86     63.43 o 
   6   2   3      411.25      391.48     37.61 o 
   7   2   3      436.34      474.13     45.06 o 
   8   2   3       22.58        7.99     10.60 o 
  -9   3   3        0.01        2.34     12.31 o 
  -8   3   3      303.50      283.49     28.41 o 
  -7   3   3        0.67        6.79      8.92 o 
  -6   3   3     1068.35     1042.38     40.57 o 
  -5   3   3        1.16        1.62      1.53 o 
  -4   3   3     6697.43     6744.21    137.10 o 
  -3   3   3        0.92        4.50      1.46 o 
  -2   3   3    10987.46    10764.01    358.60 o 
  -1   3   3      240.58      246.28     19.30 o 
   0   3   3     6505.82     6303.54    161.61 o 
   1   3   3        6.50        3.66      4.25 o 
   2   3   3     2041.19     1969.82     72.57 o 
   3   3   3      137.71      119.43     12.55 o 
   4   3   3      297.47      325.60     29.97 o 
   5   3   3       62.39       61.84     13.79 o 
   6   3   3     1010.54     1009.58     63.37 o 
   7   3   3        1.54       10.78     22.93 o 
   8   3   3     1743.44     1860.51    178.66 o 
  -8   4   3       36.41       22.18      8.16 o 
  -7   4   3     2216.71     1975.00    195.65 o 
  -6   4   3      488.11      512.73     56.48 o 
  -5   4   3     2684.66     2751.99    143.74 o 
  -4   4   3       83.65       72.17     12.05 o 
  -3   4   3     1444.37     1423.75     37.77 o 
  -2   4   3        2.49        3.66      4.67 o 
  -1   4   3      655.42      630.70     27.78 o 
   0   4   3      731.94      725.57     30.36 o 
   1   4   3     3516.12     3509.57     85.13 o 
   2   4   3      187.28      173.19     19.34 o 
   3   4   3     3517.73     3510.26     70.34 o 
   4   4   3        0.13        5.70      4.56 o 
   5   4   3     1334.56     1263.44    117.20 o 
   6   4   3      304.02      288.97     33.35 o 
   7   4   3      405.78      397.18     42.17 o 
  -8   5   3     1263.98     1384.49    115.71 o 
  -7   5   3       11.83       13.16     11.89 o 
  -6   5   3     1711.41     1691.49    116.77 o 
  -5   5   3      611.68      698.51     65.60 o 
  -4   5   3     1524.03     1550.45     60.64 o 
  -3   5   3      852.15      856.56     27.80 o 
  -2   5   3     1387.00     1361.20     36.84 o 
  -1   5   3      103.34      101.09      9.34 o 
   0   5   3     1834.13     1787.76     53.95 o 
   1   5   3     1312.58     1369.63     41.40 o 
   2   5   3     1268.23     1215.20     44.62 o 
   3   5   3       74.65       59.92      7.82 o 
   4   5   3     1921.31     2015.37     91.51 o 
   5   5   3      201.65      189.43     26.51 o 
   6   5   3      654.27      624.99     51.49 o 
   7   5   3       79.70       74.69     28.03 o 
  -8   6   3       10.03      -14.22     20.38 o 
  -7   6   3      561.71      612.95     73.67 o 
  -6   6   3        7.26        0.42     16.35 o 
  -5   6   3      884.34      937.51     34.81 o 
  -4   6   3       14.35       10.68      3.74 o 
  -3   6   3     5977.73     6001.25    158.98 o 
  -2   6   3       18.29       16.91      5.29 o 
  -1   6   3     6597.96     6650.49    140.45 o 
   0   6   3      173.84      172.45     15.16 o 
   1   6   3     1871.36     1848.19     58.62 o 
   2   6   3       38.55       34.06      9.64 o 
   3   6   3      126.94      115.33     11.47 o 
   4   6   3        0.02        0.42      4.44 o 
   5   6   3      820.31      798.88     42.00 o 
   6   6   3       24.63        6.28     12.10 o 
   7   6   3     1240.71     1143.97    159.02 o 
  -7   7   3        1.44       22.08     23.14 o 
  -6   7   3     1739.47     1888.94    133.54 o 
  -5   7   3      145.62      136.93     19.40 o 
  -4   7   3      980.21      981.16     70.70 o 
  -3   7   3      175.49      146.04     12.47 o 
  -2   7   3      729.69      763.23     53.18 o 
  -1   7   3      205.38      202.11     16.45 o 
   0   7   3     1573.80     1567.35     52.94 o 
   1   7   3      573.22      638.13     32.74 o 
   2   7   3     1627.64     1707.78     72.00 o 
   3   7   3        0.04       -6.79      6.79 o 
   4   7   3     2370.19     2422.77     92.77 o 
   5   7   3      162.37      140.68     27.28 o 
   6   7   3      560.05      591.50     77.07 o 
  -7   8   3      999.37     1043.51    106.16 o 
  -6   8   3      349.05      344.37     56.69 o 
  -5   8   3     1043.24     1083.00     97.03 o 
  -4   8   3      380.97      374.64     49.04 o 
  -3   8   3     1140.73     1140.62     57.51 o 
  -2   8   3       11.32       28.75     10.19 o 
  -1   8   3      511.14      551.86     35.40 o 
   0   8   3      149.96      161.61     17.52 o 
   1   8   3     1330.60     1266.06     61.29 o 
   2   8   3      117.90      126.99     18.66 o 
   3   8   3     1033.70      984.40     53.93 o 
   4   8   3       14.48       13.42      7.15 o 
   5   8   3      609.36      603.18     76.43 o 
   6   8   3      209.46      241.19     48.83 o 
  -6   9   3      443.48      446.28     66.88 o 
  -5   9   3        1.17       19.32     16.35 o 
  -4   9   3     1978.21     2077.90    139.49 o 
  -3   9   3        8.17       28.87     18.05 o 
  -2   9   3     2656.54     2896.15    160.08 o 
  -1   9   3       72.00       67.24     11.58 o 
   0   9   3     1990.28     1800.04     76.76 o 
   1   9   3      177.84      161.11     21.32 o 
   2   9   3      523.99      564.54     40.45 o 
   3   9   3        0.06       -3.81      6.35 o 
   4   9   3      226.55      207.85     43.31 o 
   5   9   3        5.26        7.64      9.13 o 
  -5  10   3      952.09     1032.47    104.25 o 
  -4  10   3       54.15       81.32     26.33 o 
  -3  10   3      440.72      453.07     60.72 o 
  -2  10   3       43.89       42.67     20.59 o 
  -1  10   3      262.00      305.09     45.86 o 
   0  10   3       56.32       44.16     14.86 o 
   1  10   3     1242.92     1252.66    118.89 o 
   2  10   3      115.48      127.53     19.33 o 
   3  10   3     1555.27     1569.62    123.35 o 
   4  10   3        1.64        2.76      9.77 o 
  -3  11   3      294.17      330.78     52.23 o 
  -2  11   3      610.32      703.60     76.86 o 
  -1  11   3       49.65       15.29     11.04 o 
   0  11   3      541.77      569.21     61.78 o 
   1  11   3      175.00      220.69     34.39 o 
   2  11   3      525.01      452.22     62.21 o 
  -8   0   4     1947.08     2014.48     79.12 o 
  -6   0   4      978.77     1000.93     49.29 o 
  -4   0   4      858.82      822.71     57.96 o 
  -2   0   4     7020.48     6873.69    246.49 o 
   0   0   4    14646.10    14425.76    445.01 o 
   2   0   4     4714.26     4729.18    177.39 o 
   4   0   4     2016.80     2005.29    119.74 o 
   6   0   4       71.81       54.56     19.75 o 
  -9   1   4      363.12      284.92     45.65 o 
  -8   1   4      175.03      181.04     16.95 o 
  -7   1   4     1741.68     1751.70     48.61 o 
  -6   1   4      611.88      631.15     24.92 o 
  -5   1   4     3005.28     3093.88     64.79 o 
  -4   1   4       67.18       69.22     10.61 o 
  -3   1   4     8337.24     8467.24    204.81 o 
  -2   1   4      344.42      323.35     23.57 o 
  -1   1   4     4285.63     4229.46    168.36 o 
   0   1   4       20.83       23.28      4.64 o 
   1   1   4     2745.52     2690.14     86.27 o 
   2   1   4      787.34      759.05     33.79 o 
   3   1   4     1620.69     1572.65    105.41 o 
   4   1   4      430.25      401.48     47.77 o 
   5   1   4     2664.96     2638.63    181.42 o 
   6   1   4       77.39       66.07     25.36 o 
   7   1   4     1099.57     1141.73     59.33 o 
  -9   2   4       54.65       48.41     16.35 o 
  -8   2   4      536.84      455.62     56.48 o 
  -7   2   4      291.62      273.16     23.33 o 
  -6   2   4     2586.68     2573.69     66.06 o 
  -5   2   4      181.63      182.87     15.08 o 
  -4   2   4     5464.21     5390.42    117.38 o 
  -3   2   4       28.14       31.98      7.04 o 
  -2   2   4     4910.89     4857.07    169.00 o 
  -1   2   4      623.98      684.92     43.74 o 
   0   2   4     3992.65     4020.12    150.08 o 
   1   2   4        1.80       -2.36      3.15 o 
   2   2   4     2186.01     2143.76     63.39 o 
   3   2   4     1668.56     1685.65     68.50 o 
   4   2   4     2271.68     2209.98    140.66 o 
   5   2   4       87.67       87.69     17.38 o 
   6   2   4     1277.74     1368.89    160.61 o 
   7   2   4       44.60       21.04      6.52 o 
  -8   3   4        7.09       10.83     10.40 o 
  -7   3   4     1343.73     1215.88     57.36 o 
  -6   3   4       13.34       10.91      5.24 o 
  -5   3   4     1054.25     1048.53     45.01 o 
  -4   3   4      121.75      122.17     13.73 o 
  -3   3   4     1863.31     1844.66     74.52 o 
  -2   3   4       20.01       39.28     12.53 o 
  -1   3   4     5410.28     5219.69    191.08 o 
   0   3   4       81.63       73.95      9.90 o 
   1   3   4    11197.60    11604.75    226.23 o 
   2   3   4      129.92      122.92     16.88 o 
   3   3   4     2910.18     2920.13     82.30 o 
   4   3   4        1.86       12.83     11.36 o 
   5   3   4      130.44      130.36     20.86 o 
   6   3   4        5.92       -2.97     17.73 o 
   7   3   4      138.30      122.61     24.30 o 
  -8   4   4      496.66      459.44     62.21 o 
  -7   4   4       83.41       78.98     25.05 o 
  -6   4   4     2466.43     2186.40    330.57 o 
  -5   4   4      104.53       95.47     10.47 o 
  -4   4   4     4733.76     4819.27    126.89 o 
  -3   4   4        3.29        5.50      2.41 o 
  -2   4   4     3256.29     3254.11    149.04 o 
  -1   4   4      310.51      316.39     20.56 o 
   0   4   4     1928.02     2015.35     60.90 o 
   1   4   4      213.24      187.50     16.38 o 
   2   4   4     1883.03     1887.47     54.79 o 
   3   4   4      843.02      822.41     38.57 o 
   4   4   4     1560.56     1584.65     78.97 o 
   5   4   4      398.79      382.28     45.12 o 
   6   4   4     1567.47     1547.81    115.18 o 
   7   4   4       73.38       60.84     18.47 o 
  -8   5   4      290.57      310.61     53.50 o 
  -7   5   4      863.23      905.72     88.32 o 
  -6   5   4      336.76      379.61     52.02 o 
  -5   5   4     2368.71     2522.27    144.16 o 
  -4   5   4        6.53        3.67      3.79 o 
  -3   5   4     3262.41     3243.57    124.02 o 
  -2   5   4     1014.08     1077.94     53.20 o 
  -1   5   4     3706.77     3736.26     94.24 o 
   0   5   4       14.91       13.19      3.82 o 
   1   5   4     1219.99     1222.93     46.90 o 
   2   5   4       68.27       69.38     13.64 o 
   3   5   4     1675.42     1668.84     58.58 o 
   4   5   4      288.99      279.32     21.77 o 
   5   5   4     1521.49     1519.39     83.66 o 
   6   5   4        9.94       -2.68     27.71 o 
   7   5   4      812.94      808.42     65.72 o 
  -7   6   4        1.00        4.25     10.19 o 
  -6   6   4      491.34      452.01     59.87 o 
  -5   6   4        2.56        0.41      5.36 o 
  -4   6   4      420.43      436.99     23.86 o 
  -3   6   4       31.48       29.74      4.81 o 
  -2   6   4     3044.23     3112.98    101.32 o 
  -1   6   4       44.70       43.33      7.90 o 
   0   6   4     4851.99     4824.25    140.87 o 
   1   6   4       12.50       12.40      4.65 o 
   2   6   4     3345.45     3449.17    117.61 o 
   3   6   4       36.95       46.10      9.14 o 
   4   6   4      703.09      660.63     38.87 o 
   5   6   4       28.26       28.04     15.76 o 
   6   6   4      205.31      209.81     30.73 o 
  -7   7   4      741.12      883.01     92.99 o 
  -6   7   4      165.83      209.34     43.74 o 
  -5   7   4     2355.99     2680.02    160.30 o 
  -4   7   4       15.00        4.67      5.20 o 
  -3   7   4     2418.16     2338.88     77.88 o 
  -2   7   4       81.44       73.14     14.12 o 
  -1   7   4     2142.48     2167.92     80.83 o 
   0   7   4       35.75       40.29      9.66 o 
   1   7   4      314.17      283.88     27.61 o 
   2   7   4      276.99      258.17     27.02 o 
   3   7   4     1169.29     1184.95     73.25 o 
   4   7   4      250.93      252.86     28.75 o 
   5   7   4     1473.42     1441.10     74.18 o 
   6   7   4       57.26       44.37     23.99 o 
  -6   8   4      899.51     1008.06    100.42 o 
  -5   8   4       62.30       59.02     24.63 o 
  -4   8   4     1663.28     1703.23    130.15 o 
  -3   8   4       74.64       38.92     11.57 o 
  -2   8   4     1588.40     1544.35     64.19 o 
  -1   8   4      545.67      523.65     39.91 o 
   0   8   4     1188.55     1126.32     57.36 o 
   1   8   4        1.60        2.86      4.84 o 
   2   8   4     1298.80     1287.06     66.47 o 
   3   8   4      334.63      321.87     31.19 o 
   4   8   4      736.24      766.48     51.11 o 
   5   8   4       61.11       20.38      7.64 o 
  -5   9   4      495.69      494.48     67.73 o 
  -4   9   4       10.12       20.81     12.31 o 
  -3   9   4      360.13      376.85     54.99 o 
  -2   9   4       91.98      110.83     29.30 o 
  -1   9   4     1860.23     1804.52    146.71 o 
   0   9   4        2.87       11.25     12.53 o 
   1   9   4     2920.47     2960.27    152.02 o 
   2   9   4       15.07        2.55      5.59 o 
   3   9   4     1276.27     1312.52     70.04 o 
   4   9   4       55.51       54.56     28.87 o 
  -4  10   4     1693.93     1795.52    136.52 o 
  -3  10   4        1.78       -3.82      7.01 o 
  -2  10   4      871.44      927.59     88.11 o 
  -1  10   4       34.83       37.37     18.26 o 
   0  10   4      379.09      408.70     52.87 o 
   1  10   4       15.35       28.66     13.59 o 
   2  10   4      485.29      441.04     39.07 o 
   3  10   4      390.57      404.03     62.21 o 
  -3  11   4      860.05      903.39     91.51 o 
  -2  11   4      188.70      233.33     44.37 o 
  -1  11   4      812.36      831.41     84.29 o 
   0  11   4       57.50       47.98     24.84 o 
   1  11   4      577.32      625.47     66.24 o 
  -7   0   5     1575.24     1588.98     60.67 o 
  -5   0   5     1882.05     1939.26    103.40 o 
  -1   0   5     1079.93     1120.58     56.26 o 
   1   0   5     1183.13     1101.90     67.94 o 
   3   0   5     6108.12     6224.27    177.83 o 
   5   0   5     2783.98     3008.68    168.58 o 
   7   0   5      422.57      436.09     64.97 o 
  -8   1   5      553.71      577.81     41.88 o 
  -7   1   5       15.65        8.01      3.47 o 
  -6   1   5      476.47      410.11     33.50 o 
  -5   1   5      197.23      168.18     19.97 o 
  -4   1   5     2466.48     2539.47    125.05 o 
  -3   1   5       68.87       78.98      9.39 o 
  -2   1   5     6833.74     6765.54    219.96 o 
  -1   1   5       33.32       27.91      4.57 o 
   0   1   5     5389.67     5199.51    191.61 o 
   1   1   5      925.90      981.38     39.08 o 
   2   1   5     2835.36     2943.57     83.01 o 
   3   1   5      228.90      184.06     21.74 o 
   4   1   5     1154.36     1076.07    128.87 o 
   5   1   5       91.26       99.80     19.60 o 
   6   1   5     1312.75     1261.09     76.92 o 
   7   1   5      179.60      175.37     35.56 o 
  -8   2   5      127.61      205.73     39.70 o 
  -7   2   5      468.47      453.32     33.97 o 
  -6   2   5      120.67      111.25     25.69 o 
  -5   2   5     1836.40     2013.14    115.07 o 
  -4   2   5      675.12      681.68     41.58 o 
  -3   2   5     2998.86     2862.34     86.81 o 
  -2   2   5      142.20      125.31     18.68 o 
  -1   2   5     6467.31     6478.28    226.32 o 
   0   2   5     1470.09     1510.07    104.46 o 
   1   2   5     3973.70     4267.74    130.82 o 
   2   2   5      129.32      111.60     15.95 o 
   3   2   5     2155.44     2008.86     81.52 o 
   4   2   5        0.06        2.80     10.93 o 
   5   2   5      881.37      849.46     82.38 o 
   6   2   5       96.98      101.91     27.81 o 
   7   2   5     1121.53     1026.57     74.04 o 
  -8   3   5      959.81      939.06     87.90 o 
  -7   3   5        4.25       -1.27      6.58 o 
  -6   3   5     2426.18     2530.34     87.94 o 
  -5   3   5        1.27        6.34      4.56 o 
  -4   3   5     1303.42     1309.75    128.13 o 
  -3   3   5        0.02       -1.06      2.51 o 
  -2   3   5       35.71       30.15      9.34 o 
  -1   3   5        2.76       -6.79      6.79 o 
   0   3   5     1289.00     1313.14     48.44 o 
   1   3   5       50.48       48.03      7.96 o 
   2   3   5     4380.30     4396.56    195.11 o 
   3   3   5        6.46        8.66      3.53 o 
   4   3   5     3014.83     2777.89    213.90 o 
   5   3   5        0.18       22.08     13.80 o 
   6   3   5     1112.91     1127.80    103.40 o 
   7   3   5       30.61       15.29     10.62 o 
  -8   4   5       55.59       29.94     15.07 o 
  -7   4   5      361.98      388.32     54.14 o 
  -6   4   5        0.02        0.71      5.20 o 
  -5   4   5     1159.26     1235.75     51.53 o 
  -4   4   5      590.39      615.87     34.91 o 
  -3   4   5     3038.55     2843.89    147.24 o 
  -2   4   5       60.40       60.10     11.66 o 
  -1   4   5     4488.16     4715.76    114.03 o 
   0   4   5      441.78      480.17     28.31 o 
   1   4   5     3705.65     3749.61    120.77 o 
   2   4   5      530.58      508.28     53.71 o 
   3   4   5      948.92      915.67    123.78 o 
   4   4   5       42.30       41.89     11.78 o 
   5   4   5      644.77      645.98     52.73 o 
   6   4   5       36.63       46.36     22.93 o 
  -8   5   5      456.49      517.40     68.58 o 
  -7   5   5        7.16       11.46      6.79 o 
  -6   5   5      661.81      746.70     77.28 o 
  -5   5   5      361.06      338.12     35.56 o 
  -4   5   5     1665.66     1686.98     45.86 o 
  -3   5   5      165.57      157.72     14.69 o 
  -2   5   5     3747.83     3828.52     99.61 o 
  -1   5   5        0.07       -2.54      5.26 o 
   0   5   5     3486.28     3551.35    168.79 o 
   1   5   5      497.59      521.65     53.93 o 
   2   5   5     1712.02     1665.16    104.88 o 
   3   5   5      294.97      286.07     27.82 o 
   4   5   5     1366.27     1262.83    104.84 o 
   5   5   5      159.43      145.09     41.29 o 
   6   5   5      780.90      786.12     71.87 o 
  -7   6   5     1396.05     1620.79    128.02 o 
  -6   6   5        0.40       15.07      8.92 o 
  -5   6   5      867.32      916.76     85.56 o 
  -4   6   5       19.49       22.70      3.61 o 
  -3   6   5      816.15      804.84     28.74 o 
  -2   6   5       26.06       22.82      5.72 o 
  -1   6   5      214.66      232.51     19.58 o 
   0   6   5       16.95       17.37      7.05 o 
   1   6   5     1374.74     1368.99     95.12 o 
   2   6   5       27.92       31.21     15.50 o 
   3   6   5     2610.85     2440.70    131.21 o 
   4   6   5       17.10       17.82      7.95 o 
   5   6   5     2125.17     2200.73    109.89 o 
   6   6   5       14.19        6.22      7.48 o 
  -7   7   5        0.39        7.43     17.83 o 
  -6   7   5      283.02      325.69     54.99 o 
  -5   7   5       23.08       13.16     11.68 o 
  -4   7   5     1126.16     1067.91     73.27 o 
  -3   7   5       17.87       12.24      5.36 o 
  -2   7   5     3296.51     3212.32    110.15 o 
  -1   7   5       22.13       13.82     11.36 o 
   0   7   5     2224.40     2314.41    132.70 o 
   1   7   5      303.15      296.81     40.98 o 
   2   7   5      683.25      662.63     64.76 o 
   3   7   5      127.10      144.80     23.06 o 
   4   7   5      638.44      609.66     63.06 o 
   5   7   5       66.42       71.29     16.77 o 
  -6   8   5       49.46       70.91     25.05 o 
  -5   8   5      668.52      843.94     89.81 o 
  -4   8   5      628.59      715.28     78.34 o 
  -3   8   5     1519.29     1653.06    120.81 o 
  -2   8   5       22.31       46.50     19.53 o 
  -1   8   5     1560.63     1427.91    127.17 o 
   0   8   5      310.54      344.79     46.92 o 
   1   8   5     2027.73     2145.41    128.87 o 
   2   8   5      176.00      180.47     32.48 o 
   3   8   5      790.89      858.66     57.34 o 
   4   8   5        9.35      -10.11     10.11 o 
  -5   9   5        6.82      -12.31     12.31 o 
  -4   9   5      501.92      605.09     74.31 o 
  -3   9   5        0.08      -16.56     16.56 o 
  -2   9   5       66.20       69.00     25.05 o 
  -1   9   5       17.55       35.46     18.90 o 
   0   9   5      498.67      362.63     50.32 o 
   1   9   5       30.08       16.35     13.38 o 
   2   9   5     1526.47     1538.84    106.58 o 
   3   9   5        6.33       23.86     11.06 o 
  -4  10   5       39.87       16.77     21.44 o 
  -3  10   5     1097.89     1265.38    113.16 o 
  -2  10   5        0.42       -4.46      9.13 o 
  -1  10   5     1389.39     1485.55    114.86 o 
   0  10   5      251.24      217.20     39.49 o 
   1  10   5      985.50      951.58     83.44 o 
   2  10   5       30.77       32.48     17.62 o 
  -8   0   6      209.08      246.28     39.07 o 
  -6   0   6     1286.39     1359.01     91.08 o 
  -4   0   6     3537.38     3654.53    164.33 o 
  -2   0   6     3822.38     3900.39    173.88 o 
   0   0   6      361.70      315.71     32.91 o 
   2   0   6      431.51      390.44     44.59 o 
   4   0   6     2466.52     2477.05    146.07 o 
   6   0   6     1979.23     1801.47    136.30 o 
  -8   1   6       51.91       51.99     13.69 o 
  -7   1   6      837.04      878.52     51.88 o 
  -6   1   6      235.03      235.45     24.83 o 
  -5   1   6      252.41      215.27     16.07 o 
  -4   1   6      133.93       96.39     13.59 o 
  -3   1   6     1002.67      981.03     43.60 o 
  -2   1   6      426.04      435.49     27.05 o 
  -1   1   6     1239.80     1164.17     91.08 o 
   0   1   6      116.50      115.40     14.07 o 
   1   1   6     3231.74     3268.37    104.85 o 
   2   1   6      235.36      252.91     25.45 o 
   3   1   6     1665.80     1729.86     78.80 o 
   4   1   6      467.16      419.40     38.46 o 
   5   1   6      996.55      968.78     64.92 o 
   6   1   6        0.83        7.71      8.65 o 
  -8   2   6      702.73      723.98     76.22 o 
  -7   2   6      334.54      368.09     32.37 o 
  -6   2   6      876.62      857.92     48.64 o 
  -5   2   6      148.39      166.56     28.45 o 
  -4   2   6      376.41      368.86     21.31 o 
  -3   2   6      172.02      151.34     13.24 o 
  -2   2   6      784.47      827.41     31.13 o 
  -1   2   6      125.28      106.53     10.55 o 
   0   2   6     2226.58     2437.17     83.98 o 
   1   2   6        7.36        9.77     12.74 o 
   2   2   6     2409.13     2424.39    133.33 o 
   3   2   6      137.90      124.63     27.60 o 
   4   2   6     1094.87     1059.01     91.51 o 
   5   2   6      298.59      318.87     37.30 o 
   6   2   6      445.45      399.08     43.94 o 
  -8   3   6        0.32        9.77     11.04 o 
  -7   3   6      685.80      829.50     81.95 o 
  -6   3   6        7.17       20.59     12.95 o 
  -5   3   6     2685.86     2978.74    157.75 o 
  -4   3   6        9.80       -1.06      3.18 o 
  -3   3   6     2819.83     2831.14     76.70 o 
  -2   3   6       73.38       61.34      6.86 o 
  -1   3   6     1223.76     1258.70     67.73 o 
   0   3   6       32.12       33.85      9.60 o 
   1   3   6      808.06      871.75     70.28 o 
   2   3   6        4.81        9.13      8.07 o 
   3   3   6      714.65      753.71     74.10 o 
   4   3   6       54.36       58.81     21.66 o 
   5   3   6     1897.20     1803.59    132.91 o 
   6   3   6        2.90        9.98      7.01 o 
  -7   4   6      290.09      311.67     53.08 o 
  -6   4   6      627.50      620.98     52.55 o 
  -5   4   6       23.77        8.28     10.62 o 
  -4   4   6      298.50      309.55     45.65 o 
  -3   4   6       22.96       23.84      6.91 o 
  -2   4   6      683.06      678.14     43.63 o 
  -1   4   6       60.82       59.63     12.63 o 
   0   4   6     2712.81     2749.66     99.97 o 
   1   4   6        5.63       -1.49     11.89 o 
   2   4   6     2591.35     2839.89    154.35 o 
   3   4   6      249.04      293.84     45.01 o 
   4   4   6      815.85      849.04     85.56 o 
   5   4   6      166.93      191.93     44.80 o 
   6   4   6      406.69      417.62     66.88 o 
  -7   5   6      542.16      577.91     71.97 o 
  -6   5   6      338.99      432.69     60.30 o 
  -5   5   6      528.65      529.83     33.57 o 
  -4   5   6       15.91       -2.34      9.55 o 
  -3   5   6      527.49      444.33     37.47 o 
  -2   5   6      338.72      331.95     30.67 o 
  -1   5   6     1336.53     1506.35    103.82 o 
   0   5   6      510.05      492.78     56.69 o 
   1   5   6     1268.29     1267.29     93.42 o 
   2   5   6      266.02      230.36     40.98 o 
   3   5   6     1516.08     1653.91    118.68 o 
   4   5   6      150.36      171.12     38.00 o 
   5   5   6      575.55      492.35     69.00 o 
  -7   6   6        3.41        3.61      8.07 o 
  -6   6   6      649.88      702.75     80.47 o 
  -5   6   6        5.59        3.82      6.58 o 
  -4   6   6     2658.45     2691.73    233.12 o 
  -3   6   6        5.29       -0.21      8.07 o 
  -2   6   6     2098.60     2271.32    138.00 o 
  -1   6   6        9.74        4.25     10.40 o 
   0   6   6      313.69      355.62     50.11 o 
   1   6   6        1.27       12.31     14.65 o 
   2   6   6      324.07      326.96     46.50 o 
   3   6   6       23.83       52.65     20.17 o 
   4   6   6     1289.27     1207.89     72.31 o 
   5   6   6       10.17       14.58     13.69 o 
  -6   7   6      108.59      101.27     31.00 o 
  -5   7   6      272.82      333.33     54.56 o 
  -4   7   6       46.84       42.25     21.44 o 
  -3   7   6      332.72      369.21     52.65 o 
  -2   7   6       96.82       79.34     16.88 o 
  -1   7   6     1440.06     1561.34    111.89 o 
   0   7   6       36.14       31.21     12.53 o 
   1   7   6     1365.19     1384.06    103.18 o 
   2   7   6      174.79      189.17     37.58 o 
   3   7   6     1575.03     1604.87    114.22 o 
   4   7   6      201.69      161.36     34.39 o 
  -5   8   6       41.60       70.06     26.54 o 
  -4   8   6      441.71      494.69     67.09 o 
  -3   8   6      107.55       84.50     26.75 o 
  -2   8   6      419.77      436.73     58.81 o 
  -1   8   6      173.89      212.52     40.34 o 
   0   8   6      942.73      997.44     89.17 o 
   1   8   6       34.83        1.70      9.77 o 
   2   8   6      948.79      976.64     86.41 o 
   3   8   6       64.07       78.98     23.57 o 
  -4   9   6       10.76       23.99     14.86 o 
  -3   9   6     1040.72     1168.35    105.94 o 
  -2   9   6       10.32       11.25     11.25 o 
  -1   9   6      703.93      766.23     79.19 o 
   0   9   6       16.01       13.16      8.49 o 
   1   9   6      242.31      256.90     45.01 o 
   2   9   6       45.74       54.14     19.96 o 
  -2  10   6      311.88      369.21     56.26 o 
  -1  10   6        2.19        0.00     14.44 o 
   0  10   6     1209.74     1225.89    104.88 o 
  -7   0   7      228.18      248.41     40.13 o 
  -5   0   7      703.93      672.60     63.48 o 
  -3   0   7     2913.98     2839.89    147.77 o 
  -1   0   7     4232.42     4203.57    162.63 o 
   1   0   7      952.90     1013.58     73.67 o 
   3   0   7      527.73      572.39     62.42 o 
   5   0   7       82.36       73.46     26.33 o 
  -8   1   7     1102.00     1187.67     98.30 o 
  -7   1   7       75.88       66.76     13.20 o 
  -6   1   7     1249.55     1293.43     65.38 o 
  -5   1   7      193.15      182.96     22.59 o 
  -4   1   7     1665.36     1577.24     72.61 o 
  -3   1   7      106.75       99.93     22.82 o 
  -2   1   7      571.70      557.53     57.96 o 
  -1   1   7      155.14      145.43     20.81 o 
   0   1   7      464.13      438.53     43.42 o 
   1   1   7      429.46      380.12     31.01 o 
   2   1   7     1044.92      998.32     56.30 o 
   3   1   7      132.08      139.68     22.06 o 
   4   1   7     1406.89     1364.84     76.60 o 
   5   1   7        2.40       -8.38     10.43 o 
  -7   2   7     1275.80     1360.34     69.47 o 
  -6   2   7        1.07       -0.46      8.49 o 
  -5   2   7     1625.92     1629.38    104.46 o 
  -4   2   7      221.35      199.39     15.87 o 
  -3   2   7      659.98      662.50     31.81 o 
  -2   2   7       78.43       75.18      8.56 o 
  -1   2   7      705.90      724.48     39.47 o 
   0   2   7      125.22      109.15     14.96 o 
   1   2   7      677.89      657.44     42.07 o 
   2   2   7      862.33      889.31     69.64 o 
   3   2   7     1268.76     1315.87     71.75 o 
   4   2   7        0.16       18.65     10.03 o 
   5   2   7      767.35      785.88     60.78 o 
  -7   3   7       13.35       -5.73     10.62 o 
  -6   3   7      461.67      445.86     35.56 o 
  -5   3   7       12.34        4.41      5.18 o 
  -4   3   7     1044.99     1082.03     43.27 o 
  -3   3   7        5.63        4.95      2.99 o 
  -2   3   7     2682.31     2684.88     78.40 o 
  -1   3   7        0.06        3.17      3.35 o 
   0   3   7     3423.65     3527.35    182.59 o 
   1   3   7        9.56       17.41     12.53 o 
   2   3   7      564.28      498.93     57.96 o 
   3   3   7        0.00      -15.92     15.92 o 
   4   3   7       35.19       28.66     16.35 o 
   5   3   7        8.76       17.21     16.45 o 
  -7   4   7     1390.38     1468.56    119.96 o 
  -6   4   7        2.17       -3.82      9.55 o 
  -5   4   7     1400.53     1385.68     65.82 o 
  -4   4   7        5.99       -3.49      5.84 o 
  -3   4   7      566.34      518.21     37.49 o 
  -2   4   7       77.91       76.60      9.09 o 
  -1   4   7      380.80      326.75     47.77 o 
   0   4   7      369.70      346.28     48.19 o 
   1   4   7      881.22      905.09     84.29 o 
   2   4   7      322.51      284.07     45.22 o 
   3   4   7     1063.53     1134.81     98.30 o 
   4   4   7       32.84       54.35     21.87 o 
   5   4   7      957.48      973.03    100.42 o 
  -6   5   7     1022.79     1195.53    106.79 o 
  -5   5   7      216.33      213.80     42.67 o 
  -4   5   7      978.27      923.72     52.75 o 
  -3   5   7      335.87      287.54     15.44 o 
  -2   5   7      705.84      749.25     74.95 o 
  -1   5   7       96.27       96.81     25.05 o 
   0   5   7      404.12      408.28     54.99 o 
   1   5   7      218.30      231.21     41.40 o 
   2   5   7      778.27      763.05     78.34 o 
   3   5   7       98.68       83.23     25.48 o 
   4   5   7      965.08      892.14     93.42 o 
  -6   6   7        0.03        5.52      7.43 o 
  -5   6   7      321.32      357.75     57.54 o 
  -4   6   7        0.03       -0.80      4.94 o 
  -3   6   7     2166.52     2483.20    154.99 o 
  -2   6   7        3.24        4.88      8.92 o 
  -1   6   7     1931.20     2071.53    135.46 o 
   0   6   7       22.92       18.05     11.04 o 
   1   6   7     1082.25     1096.80     95.97 o 
   2   6   7        1.42        3.18     13.38 o 
   3   6   7      183.07      143.10     34.39 o 
   4   6   7        0.69      -11.25     11.25 o 
  -5   7   7       25.84       38.22     23.99 o 
  -4   7   7      729.37      725.47     80.47 o 
  -3   7   7       10.80        9.98     14.44 o 
  -2   7   7      418.84      434.39     59.24 o 
  -1   7   7       77.28       75.16     26.96 o 
   0   7   7      190.24      159.45     37.15 o 
   1   7   7      166.94      134.39     32.91 o 
   2   7   7      835.98      909.55     88.75 o 
   3   7   7       45.45       32.27     21.66 o 
  -4   8   7      154.44      174.31     41.19 o 
  -3   8   7      587.29      705.94     81.10 o 
  -2   8   7      163.83      133.12     33.12 o 
  -1   8   7      358.93      352.44     57.11 o 
   0   8   7       94.84       86.84     29.51 o 
   1   8   7      617.31      645.43     74.10 o 
   2   8   7      281.62      249.89     43.10 o 
  -2   9   7     1283.41     1313.15    115.29 o 
  -1   9   7       12.35       15.50     11.89 o 
   0   9   7     1379.24     1396.16    116.13 o 
  -6   0   8      810.15      826.32     75.58 o 
  -4   0   8      338.67      315.50     45.86 o 
  -2   0   8      755.22      827.17     76.64 o 
   0   0   8     1152.65     1150.94     78.34 o 
   2   0   8     2280.95     2349.87    136.94 o 
   4   0   8      707.92      659.02     75.80 o 
  -7   1   8      658.20      684.91     49.91 o 
  -6   1   8      115.85      103.92     30.36 o 
  -5   1   8     1787.99     1766.65     82.47 o 
  -4   1   8        3.98       11.81     20.59 o 
  -3   1   8     3046.09     3032.15    115.28 o 
  -2   1   8       36.90       38.64     16.14 o 
  -1   1   8     1314.48     1409.54     78.56 o 
   0   1   8      227.71      204.78     24.42 o 
   1   1   8      779.32      776.04     83.01 o 
   2   1   8        1.06        1.11      5.73 o 
   3   1   8      434.74      445.54     41.57 o 
   4   1   8      156.34      140.72     24.46 o 
  -7   2   8      159.52      124.63     31.21 o 
  -6   2   8     1372.56     1381.83     72.03 o 
  -5   2   8      159.26      134.88     20.86 o 
  -4   2   8     1804.08     1749.84     82.16 o 
  -3   2   8       34.24       21.39      8.46 o 
  -2   2   8     2369.45     2220.02    235.67 o 
  -1   2   8      568.40      552.30     36.09 o 
   0   2   8     1192.12     1212.35     57.51 o 
   1   2   8        5.77        7.10      6.79 o 
   2   2   8      599.46      641.43     47.24 o 
   3   2   8       70.76       75.01     19.96 o 
   4   2   8      494.23      559.79     49.84 o 
  -6   3   8        3.32       -0.44      5.92 o 
  -5   3   8      400.73      401.52     35.59 o 
  -4   3   8        1.31       -7.61      9.31 o 
  -3   3   8      142.22      133.07     30.79 o 
  -2   3   8        6.61        9.59      6.50 o 
  -1   3   8     1168.43     1092.77     54.03 o 
   0   3   8        6.84        7.02      6.34 o 
   1   3   8     2194.64     2335.89    142.36 o 
   2   3   8       32.02       22.79      8.00 o 
   3   3   8      841.55      905.41     62.45 o 
   4   3   8        0.00       -5.33     10.13 o 
  -6   4   8     1098.37     1111.03    102.97 o 
  -5   4   8      263.73      265.98     28.70 o 
  -4   4   8     1838.94     1770.31    100.74 o 
  -3   4   8       44.37       30.57     18.47 o 
  -2   4   8     1733.65     1722.49     90.02 o 
  -1   4   8      130.59      141.15     18.13 o 
   0   4   8      902.94      897.23     86.41 o 
   1   4   8        4.06       -5.10      5.94 o 
   2   4   8      300.67      299.15     47.56 o 
   3   4   8      112.31      115.92     32.06 o 
   4   4   8      396.23      398.93     61.57 o 
  -6   5   8       95.55      106.37     32.06 o 
  -5   5   8     1324.16     1419.73    117.83 o 
  -4   5   8        1.24       -2.57      7.42 o 
  -3   5   8     1712.86     1736.08    127.39 o 
  -2   5   8      158.12      116.35     29.30 o 
  -1   5   8     1332.02     1406.78    114.44 o 
   0   5   8      213.39      200.00     42.46 o 
   1   5   8      574.43      545.43     67.09 o 
   2   5   8       33.08       53.29     22.29 o 
   3   5   8      646.23      607.60     53.67 o 
  -5   6   8       15.27        1.49      7.22 o 
  -4   6   8      389.74      343.73     56.90 o 
  -3   6   8        1.37        9.55      7.01 o 
  -2   6   8      308.38      300.00     51.38 o 
  -1   6   8        0.16       -3.40      8.70 o 
   0   6   8      972.21     1022.50     97.24 o 
   1   6   8        2.48       14.22     11.46 o 
   2   6   8     1381.55     1299.99    112.95 o 
  -4   7   8       21.93       14.44     14.22 o 
  -3   7   8     1486.11     1481.30    122.50 o 
  -2   7   8        2.34        3.40      9.55 o 
  -1   7   8      798.70      876.42     89.60 o 
   0   7   8       40.39       52.02     21.87 o 
   1   7   8      163.75      119.11     33.12 o 
  -2   8   8      887.57     1043.94    102.97 o 
  -1   8   8      343.63      335.45     56.69 o 
  -5   0   9     1745.20     1630.13    117.41 o 
  -3   0   9     1020.79      961.77     87.47 o 
  -1   0   9      289.39      289.81     35.46 o 
   1   0   9      600.84      561.35     61.15 o 
   3   0   9     2003.77     2028.85    138.43 o 
  -6   1   9      248.41      188.83     27.36 o 
  -5   1   9        0.06       11.64      4.93 o 
  -4   1   9     1061.81     1040.17     64.88 o 
  -3   1   9      190.29      181.69     25.61 o 
  -2   1   9     1373.36     1359.70     76.56 o 
  -1   1   9        1.93        3.24      4.99 o 
   0   1   9     1819.92     2002.52     81.71 o 
   1   1   9      289.26      289.16     29.68 o 
   2   1   9      860.54      843.87     57.07 o 
   3   1   9      113.45      120.89     21.88 o 
  -6   2   9        3.80       -4.47      4.81 o 
  -5   2   9      441.34      376.54     37.08 o 
  -4   2   9      106.01       95.36     27.92 o 
  -3   2   9      984.03      871.74     59.63 o 
  -2   2   9       18.61       22.72     15.50 o 
  -1   2   9     1912.85     2063.18     83.66 o 
   0   2   9       69.83       63.48     15.92 o 
   1   2   9     1153.94     1272.55     66.96 o 
   2   2   9      129.12      160.12     24.38 o 
   3   2   9      539.10      544.43     48.99 o 
  -5   3   9        4.72       10.33     13.59 o 
  -4   3   9      989.36      931.66     61.18 o 
  -3   3   9       16.39       19.31      7.34 o 
  -2   3   9      512.70      489.80     65.60 o 
  -1   3   9        4.49       -4.43      5.46 o 
   0   3   9      606.42      603.83     44.38 o 
   1   3   9        1.74        9.59      5.31 o 
   2   3   9      786.98      817.66     56.66 o 
  -5   4   9      347.70      287.66     32.54 o 
  -4   4   9       36.26       52.21     14.43 o 
  -3   4   9      986.98     1011.88     97.24 o 
  -2   4   9        0.09       -6.79      6.79 o 
  -1   4   9     1821.57     1843.08    138.43 o 
   0   4   9       14.31       24.09      9.73 o 
   1   4   9     1200.35     1300.74    183.65 o 
   2   4   9      151.57      170.60     22.33 o 
  -4   5   9      591.85      508.46     44.83 o 
  -3   5   9      152.43      164.33     38.22 o 
  -2   5   9     1054.67     1173.66    108.28 o 
  -1   5   9       12.10       14.22      7.43 o 
   0   5   9      969.25     1043.75     62.67 o 
   1   5   9      349.26      369.13     38.94 o 
  -3   6   9      764.17      811.46     89.81 o 
  -2   6   9        1.32       12.53      9.13 o 
  -1   6   9      124.96       91.93     28.87 o 
   0   6   9        0.02      -12.53     24.20 o 
  -4   0  10     1289.32     1245.85    108.07 o 
  -2   0  10     1397.69     1394.68    116.77 o 
   0   0  10      371.88      369.85     47.35 o 
  -4   1  10        6.43        9.69     11.07 o 
  -3   1  10      233.27      272.39     34.01 o 
  -2   1  10      133.30      117.30     23.52 o 
  -1   1  10      385.51      406.58     62.42 o 
   0   1  10       82.30       95.70     16.55 o 
   1   1  10     1057.49     1069.90     63.56 o 
  -4   2  10      150.99      169.45     27.45 o 
  -3   2  10        3.81       10.01     11.25 o 
  -2   2  10      433.53      374.52     60.72 o 
  -1   2  10      154.61      110.61     31.63 o 
   0   2  10      619.68      504.24     71.55 o 
   1   2  10      195.31      219.99     27.58 o 
  -3   3  10     1289.20     1255.46     87.58 o 
  -2   3  10        0.31       -3.18     10.19 o 
  -1   3  10     1158.09     1138.84    109.34 o 
   0   3  10        1.46       -4.25     11.68 o 
  -2   4  10      298.90      328.02     58.81 o 
  -1   4  10      157.65      122.93     34.61 o 
                                                 
